# Supplementary material for: Wheat and Cereal Rye Inter-Row Living Mulches Interfere with Early Season Weeds in Soybean
Source: Plants (Basel). 2021 Oct 24;10(11):2276. doi: 10.3390/plants10112276 (PMC8620416; doi:10.3390/plants10112276)
Supplement: Supplementary file 1 [file plants-10-02276-s001.zip]

Archive with 1 entries (1 files):
- plants-1404633-supplementary.pdf
